# Supplementary material for: Assessing relative post-release mortality for the transparent goby fishery: Environmental drivers and the utility of vitality metrics
Source: PLoS One. 2020 Apr 9;15(4):e0230357. doi: 10.1371/journal.pone.0230357 (PMC7144998; doi:10.1371/journal.pone.0230357)
Supplement: S1 R script — (R) [file pone.0230357.s002.R]

#------------------------------------------------
#"Assessing relative post-release mortality for the transparent goby fishery:
# Environmental drivers and the utility of vitality metrics"
#
# Gil, M.M., Palmer, M., Morey, G:, Manjabacas, A., Pastor, E., D�az-Gil, C., Grau, A.M.
#
# This script demonstrates the survival model used in the paper and how paramteres 
# are estimed by means of simulations (comparing estimated and true paramters)
# We refer the reader to the text for models' details
#
# Last update: Dec 20, 2019 
#------------------------------------------------

# libraries needed
remove(list=ls())
library(R2jags)   # bayesian analyses (CAUTION! JAGS must be installed)
library(MCMCvis)  # visualizing results

#------------------------------------------------
# 1: SIMULATING DATA
#------------------------------------------------

n.hauls=60                          # number of hauls 
n.trips=10                          # number of fishing trips 
each=n.hauls/n.trips                # number of hauls per trip
ID.trip=rep(1:n.trips,each=6)       # ID trip for each haul
beta=c(1,-.1,-1,.1)                 # beta values (intercept and one explanatory variable) for the two levels (inmediate survival and mid term survival)
tol=c(10,10)                        # tolerances (1/sd^2) of between-trip variablity (random effects)
X=array(runif(2*n.hauls, 0,10),dim=c(n.hauls,2))      # explanatory variables
rnd.1=rep(rnorm(n.trips,0,1/sqrt(tol[1])),each=each)  # random effects (inmediate survival level)
logit.P.gear=beta[1]+beta[2]*X[,1]+rnd.1              # linear combination (at the logit scale)
P.gear=exp(logit.P.gear)/(1+exp(logit.P.gear))        # expected survival probability (inmediate survival)
N=100                                                 # initial number of fish sampled (the same number for all hauls)
N0=rbinom(n.hauls,N,P.gear)                           # simulated number of suviving fish when the gear came onboard
rnd.2=rep(rnorm(n.trips,0,1/sqrt(tol[2])),each=each)  # random effects (mid term survival level)
m0=exp(beta[3]+beta[4]*X[,2]+rnd.2)                   # linear combination for m0(at the exponmential scale)
tau=2                                                 # tau 
t=runif(n.hauls,1,10)                                 # time at which mid term survival is monitored
P.mid=exp(-m0*tau*(1-exp(-t/tau)))                    # model proposed for time-dependent mid term moratlity
Nf=rbinom(n.hauls,N0,P.mid)                           # simulated number of fish after t

# packing the data
data.jags=list(N0=N0,N=N, Nf=Nf, n.hauls=n.hauls,n.trips=n.trips,
 ID.trip=ID.trip, X=X, t=t)

#-----------------------------------------------
# 2: ANALYSING DATA
#-----------------------------------------------

# Model
sink("model.txt")
cat("model {
 for (i in 1:n.hauls){
  # Inmediate survival
  # up to five alternative implementations (only one should be considered in a given run)
  # 1: binomial
  N0[i]~dbin(P.gear[i],N)
  ll.inm[i]<-log(dbin(N0[i],P.gear[i],N))  # likelihood for estimating LOO
  # 2: poison
  #N0[i]~dpois(N0.hat[i])
  #N0.hat[i] <- N*P.gear[i]
  #ll.inm[i]<-log(dpois(N0[i],N0.hat[i]))
  # 3: negative binomial 1 (a common rate for all hauls)
  #N0[i] ~ dnegbin(p1[i],r1)
  #ll.inm[i] <- log(dnegbin(N0[i],p1[i],r1))
  #p1[i] <- r1/(r1+N0.hat[i])  
  #N0.hat[i] <- N*P.gear[i]
  # 4: negative binomial 2 (haul specific rate with a common mean and rate)
  #N0[i] ~ dnegbin(p1[i],r1[i])
  #ll.inm[i] <- log(dnegbin(N0[i],p1[i],r1[i]))
  #r1[i] ~ dgamma(mean.r1,rate1)
  #p1[i] <- r1[i]/(r1[i]+N0.hat[i])  
  #N0.hat[i] <- N*P.gear[i]
  # 5: negative binomial 3 (haul specific rate)
  #N0[i] ~ dnegbin(p1[i],r1[i])
  #ll.inm[i] <- log(dnegbin(N0[i],p1[i],r1[i]))
  #r1[i] ~ dgamma(0.01,0.01)
  #p1[i] <- r1[i]/(r1[i]+N0.hat[i])  
  #N0.hat[i] <- N*P.gear[i]
  #end of alternative implementations 
  logit(P.gear[i])<-beta[1]+beta[2]*X[i,1]+rnd.1[ID.trip[i]]

  # Mid term survival
  # up to five alternative implementations (only one should be considered in a given run)
  # 1: binomial
  Nf[i]~dbin(P.mid[i],N0[i])
  ll.mid[i]<-log(dbin(Nf[i],P.mid[i],N0[i]))
  # 2: poison
  #Nf[i]~dpois(Nf.hat[i])
  #Nf.hat[i] <- N0[i]* P.mid[i]
  #ll.mid[i]<-log(dpois(Nf[i],Nf.hat[i]))
  # 3: negative binomial 1
  #Nf[i] ~ dnegbin(p2[i],r2)
  #ll.mid[i] <- log(dnegbin(Nf[i],p2[i],r2))
  #p2[i] <- r2/(r2+Nf.hat[i])  
  Nf.hat[i] <- N0[i]*P.mid[i]
  # 4: negative binomial 2
  #Nf[i] ~ dnegbin(p2[i],r2[i])
  #ll.mid[i] <- log(dnegbin(Nf[i],p2[i],r2[i]))
  #r2[i] ~ dgamma(mean.r2,rate2)
  #p2[i] <- r2[i]/(r2[i]+Nf.hat[i])  
  #Nf.hat[i] <- N0[i]*P.mid[i]
  # 5: negative binomial 3
  #Nf[i] ~ dnegbin(p2[i],r2[i])
  #ll.mid[i] <- log(dnegbin(Nf[i],p2[i],r2[i]))
  #r2[i] ~ dgamma(0.01,0.01)
  #p2[i] <- r2[i]/(r2[i]+Nf.hat[i])  
  #Nf.hat[i] <- N0[i]*P.mid[i]
  #end of alternative implementations 
  P.mid[i]<-exp(-m0[i]*tau*(1-exp(-t[i]/tau)))  
  m0[i]<-exp(beta[3]+beta[4]*X[i,2]+rnd.2[ID.trip[i]])

  ll[i]<-ll.inm[i]+ll.mid[i]  # combined likelihood (inmediate and mid term mortality)
 }
 # priors
 #r1 ~ dgamma(1,0.01)        # negative binomial 1 
 #r2 ~ dgamma(1,0.01)        # negative binomial 1 
 #mean.r1 ~ dgamma(1,0.01)   # negative binomial 2  
 #rate1 ~ dgamma(1,0.01)     # negative binomial 2
 #mean.r2 ~ dgamma(1,0.01)   # negative binomial 2
 #rate2 ~ dgamma(1,0.01)     # negative binomial 2
 tau~dgamma(1,0.1)
 for (i in 1:4){
   beta[i] ~ dnorm(0,1E-16)
 }
 for (i in 1:n.trips){
   rnd.1[i]~dnorm(0,tol.1)
   rnd.2[i]~dnorm(0,tol.2)
 }
 tol.1~dunif(0,100)
 sd.1<-1/sqrt(tol.1)
 tol.2~dunif(0,100)
 sd.2<-1/sqrt(tol.2)

}",fill = TRUE)
sink()

# 4.3: Initial values
inits <- function() list()

# 4.4: Settings and running
# Parameters monitored
params <- c("m0","tau","P.gear","beta","P.mid","Nf.hat",
            "sd.1","sd.2",
            "tol.1","tol.2",
            "ll")
# MCMC settings
ni <- 100
nt <- 1
nb <- 10
nc <- 3
out <- jags(data.jags, inits, params, "model.txt", n.chains = nc, 
n.thin = nt, n.iter = ni, n.burnin = nb,jags.seed = 123)

pre.time <- Sys.time()
out=update(out, n.iter=10000, n.thin=5) # CAUTION!!! to be repeated till convergence!
Sys.time()-pre.time

# summary results
table=MCMCsummary(out, params = c("beta","tol.1","tol.2","tau"), digits = 3,ISB = FALSE)
table=cbind(table,True.value=c(beta,tol,tau))
table

# plotting results
# True values are indicated by a vertical dashed red line
priors=rnorm(3000,0,1E8)
MCMCtrace(out, params=paste("beta","\\[",c(1,2),"\\]",sep = ""),
   ISB = FALSE,pdf = FALSE,priors=priors,Rhat = TRUE, n.eff = TRUE,gvals=beta[c(1,2)])

MCMCtrace(out, params=paste("beta","\\[",c(3,4),"\\]",sep = ""),
   ISB = FALSE,pdf = FALSE,priors=priors,Rhat = TRUE, n.eff = TRUE,gvals=beta[c(3,4)])

priors=rgamma(3000,1,0.1)
MCMCtrace(out, params=c("tau"),
   ISB = FALSE,pdf = FALSE,priors=priors,Rhat = TRUE, n.eff = TRUE,gvals=tau)

priors=runif(3000,0,100)
MCMCtrace(out, params=c("tol.1","tol.2"),
   ISB = FALSE,pdf = FALSE,Rhat = TRUE, priors=priors, n.eff = TRUE,gvals=tol)

# comparing observed vs expected
plot(data.jags$Nf/data.jags$N,out$BUGSoutput$median$Nf.hat/data.jags$N,pch=19,
  xlab="Observed survival ratio",ylab="expected survival ratio")
abline(0,1)
