# Supplementary material for: Assessing relative post-release mortality for the transparent goby fishery: Environmental drivers and the utility of vitality metrics
Source: PLoS One. 2020 Apr 9;15(4):e0230357. doi: 10.1371/journal.pone.0230357 (PMC7144998; doi:10.1371/journal.pone.0230357)
Supplement: S2 R script — (R) [file pone.0230357.s003.R]

#------------------------------------------------
#"Assessing relative post-release mortality for the transparent goby fishery:
# Environmental drivers and the utility of vitality metrics"
#
# Gil, M.M., Palmer, M., Morey, G:, Manjabacas, A., Pastor, E., D�az-Gil, C., Grau, A.M.
#
# This script estimates the parameters of the survival using the actually observed data
#
# Last update: Dec 20, 2019 
#------------------------------------------------

#------------------------------------------------
# 1: Loading data and libraries
#------------------------------------------------
remove(list=ls())
library(R2jags)   # bayesian analyses (CAUTION! JAGS must be installed)
library(MCMCvis)  # visualizing results
library(boot)     # inverse logit
load("S1 Input data.RData") # "data.jags" object

# variables in data.jags:
# "n.hauls": number of hauls
# "N": number of fish counted when the gear came onboard
# "N0": number of alive fish when the gear came onboard
# "Nf": number of alive fish after t hours
# "t": hours
# "Depth": haul depth (mean centered)
# "T0": Water temperature when the gear came onboard (mean centered)
# "Tf": Water temperature after t hours (mean centered)
# "ID.trip": Index identifying trip
# "n.trips": number of trips
# "mean.Depth"
# "mean.Temperature0"
# "sp": Index identifying species
#   1:"A. minuta", 2:"P. ferreri", 3:"Mixed"
# "label.video": haul string for matching survival and mobility  

#-----------------------------------------------
# 2: ANALYSING DATA
#-----------------------------------------------

# Model
sink("model.txt")
cat("model {#linea 1
 for (i in 1:n.hauls){
  # Inmediate survival
  N0[i]~dbin(S[i],N[i])  
  logit(S[i])<-beta0+beta1*Depth[i]+beta2*T0[i]+rnd.1[ID.trip[i]]

  # Mid-term survival
  Nf[i]~dpois(Nf.hat[i])
  Nf.hat[i] <- N0[i] * M[i]
  M[i]<-exp(-m0[i]*tau*(1-exp(-t[i]/tau)))  
  m0[i]<-alpha0+alpha1*Depth[i]+alpha2*Tf[i]+rnd.2[ID.trip[i]]
 }
 # priors
 tau~dgamma(1,0.1)
 alpha0 ~ dnorm(0,1E-16)
 alpha1 ~ dnorm(0,1E-16)
 alpha2 ~ dnorm(0,1E-16)
 beta0 ~ dnorm(0,1E-16)
 beta1 ~ dnorm(0,1E-16)
 beta2 ~ dnorm(0,1E-16)
 for (i in 1:n.trips){
   rnd.1[i]~dnorm(0,tol.1)
   rnd.2[i]~dnorm(0,tol.2)
 }
 tol.1~dunif(0,100)#dgamma(0.01,0.01) # alternative implementation
 tol.2~dunif(0,100)#dgamma(0.01,0.01)

 # Derived: Expected fishing survival after inmediate release (tf=t0), at averaged temp and depth 
 surv.short<-ilogit(beta0)                             # short term (t=0)
 for (i in 1:11){                                      # Time (between 0 and 10 hours)
  surv.curve[i]<-surv.short*exp(-alpha0*tau*(1-exp(-(i-1)/tau)))
 }

}",fill = TRUE)
sink()

# Initial values
inits <- function() list(tau=2)

# Parameters monitored
params <- c("tau","Nf.hat","M","S","m0",
            "alpha0","alpha1","alpha2",
            "beta0","beta1","beta2",
            "tol.1","tol.2",
            "rnd.1","rnd.2",
            "surv.curve")

# MCMC settings
ni = 100; nt = 1; nb = 10; nc = 3
out = jags(data.jags, inits, params, "model.txt", n.chains = nc, 
           n.thin = nt, n.iter = ni, n.burnin = nb,jags.seed = 123)

pre.time <- Sys.time()
out=update(out, n.iter=10000, n.thin=5)
Sys.time()-pre.time

#pre.time <- Sys.time()
#out=update(out, n.iter=1000000, n.thin=50) # update till convergence
#Sys.time()-pre.time

#------
# Results summary
#------ 
table=MCMCsummary(out, params = c("alpha0","alpha1","alpha2","tol.2",
                                 "beta0","beta1","beta2","tau","tol.1"), digits = 3,ISB = FALSE)
table

#------
# Checking convergence
#------
priors=rnorm(3000,0,1E8)
MCMCtrace(out, params=c("alpha0","alpha1","alpha2"),
   ISB = FALSE,pdf = FALSE,priors=priors,Rhat = TRUE, n.eff = TRUE)

MCMCtrace(out, params=c("beta0","beta1","beta2"),
   ISB = FALSE,pdf = FALSE,priors=priors,Rhat = TRUE, n.eff = TRUE)

priors=rgamma(3000,1,0.1)
MCMCtrace(out, params=c("tau"),
   ISB = FALSE,pdf = FALSE,priors=priors,Rhat = TRUE, n.eff = TRUE)

priors=runif(3000,0,100)
MCMCtrace(out, params=c("tol.1","tol.2"),
   ISB = FALSE,pdf = FALSE,priors=priors,Rhat = TRUE, n.eff = TRUE)
