# Supplementary material for: Assessing relative post-release mortality for the transparent goby fishery: Environmental drivers and the utility of vitality metrics
Source: PLoS One. 2020 Apr 9;15(4):e0230357. doi: 10.1371/journal.pone.0230357 (PMC7144998; doi:10.1371/journal.pone.0230357)
Supplement: S3 R script — (R) [file pone.0230357.s004.R]

#------------------------------------------------
#"Assessing relative post-release mortality for the transparent goby fishery:
# Environmental drivers and the utility of vitality metrics"
#
# Gil, M.M., Palmer, M., Morey, G:, Manjabacas, A., Pastor, E., D�az-Gil, C., Grau, A.M.
#
# This script demonstrates the model for extracting the mobility metrics
# Note that an independent analisis has been completed for each video
# Last update: Dec 20, 2019 
#------------------------------------------------

#------------------------------------------------
# 1: Loading data and libraries
#------------------------------------------------
remove(list=ls())
library(R2jags)
load("S2 Input data.RData")

#"n": Number of speed measures
#"v": speed
#"ID": index for identifying at which fish corresponds a given speed measure
#"BA": code for identifying if a given speed measure correspond to BEFORE or AFTER the stimulus
#"n.fish": Number of fish
#"ID.BA": code for identifying "periods". There are two periods (before and after) per fish
#"n.fish.BA": Number of periods

#------------------------------------------------
# 2: Data analysis
#------------------------------------------------
sink("model.txt")
cat("model {
 for (i in 1:n){ # speed observations
  v[i] ~ dgamma(shape[i],rate[i])
  rate[i] <- v.hat[i]*tol[ID.BA[i]]
  shape[i] <- (v.hat[i])^2*tol[ID.BA[i]]
  v.hat[i] <- v.mean + v.ID[ID[i]]*(BA[i]==1) + diffBA[ID[i]]*(BA[i]==2)
 }
 for (i in 1:n.fish.BA){ # period (before and after for each fish)
   tol[i] ~ dunif(0,100)
 }
 for (i in 1:n.fish){ # fish
   v.ID[i] ~ dnorm(0,tol.fish1)       # random factor for fish
   diffBA[i] ~ dnorm(v.BA,tol.fish2)  # random factor for the diferential before-after
 }
 # priors
 v.mean ~ dnorm(0,1E-10)
 v.BA ~ dnorm(0,1E-10)
 tol.fish1 ~ dgamma(0.001,0.001)
 tol.fish2 ~ dgamma(0.001,0.001)
}",fill = TRUE)
sink()

#Initial values
inits <- function() list(
  v.mean = mean(data.jags$v),
  v.ID = rep(0,length(unique(data.jags$ID))),
  diffBA  =rep(0,length(unique(data.jags$ID)))
)

# Parameters monitored
params <- c("v.mean","v.BA","diffBA","v.ID","tol","tol.fish1","tol.fish2")

# Settings (iterations, thining, burning and chains) 
ni = 100; nt = 1; nb = 10; nc = 3

# Running MCMC
out = jags(data.jags, inits, params, "model.txt", n.chains = nc, 
           n.thin = nt, n.iter = ni, n.burnin = nb,jags.seed = 123)
pre.time <- Sys.time()
out=update(out, n.iter=1000, n.thin=10)
Sys.time()-pre.time

# Undating MCMC till convergence
#out=update(out, n.iter=10000, n.thin=10) # CAUTION!!!
#Sys.time()-pre.time

# Fish-specific estimates
boxplot(out$BUGSoutput$sims.list$v.ID+
        out$BUGSoutput$sims.list$v.mean%*%t(rep(1,length(unique(data.jags$ID)))),
        ylab=paste("Averaged speed (mm/sec)"),
        xlab="ID Fish")
